# Supplementary material for: Single Printing Step Prussian Blue Bulk-Modified Transducers for Oxidase-Based Biosensors
Source: Biosensors (Basel). 2023 Feb 9;13(2):250. doi: 10.3390/bios13020250 (PMC9953944; doi:10.3390/bios13020250)
Supplement: Supplementary file 1 [file biosensors-13-00250-s001.zip]

Archive with 1 entries (1 files):
- biosensors-2067349-supplementary.pdf
